# Supplementary material for: Lymphoid interstitial pneumonia in Sjögren disease: clinical course and comparison with other ILD patterns
Source: Rheumatology (Oxford). 2026 Jun 22;65(7):keag321. doi: 10.1093/rheumatology/keag321 (PMC13348713; doi:10.1093/rheumatology/keag321)
Supplement: keag321_Supplementary_Data [file keag321_supplementary_data.zip]

Archive with 3 entries (3 files):
- rhe-25-1885-File005.docx
- 03-Jul-2026_015204_rhe-25-1885-File005.docx
- 04-Jul-2026_104416_rhe-25-1885-File005.docx
